# Supplementary material for: To Fold or Not to Fold: Diastereomeric Optimization of an α-Helical Antimicrobial Peptide
Source: J Med Chem. 2023 May 25;66(11):7570–83. doi: 10.1021/acs.jmedchem.3c00460 (PMC10258794; doi:10.1021/acs.jmedchem.3c00460)
Supplement: Supplementary file 2 — jm3c00460_si_002.csv [file jm3c00460_si_002.csv]

Code	Sequence	SMILES	MIC P. aeruginosa PAO1 (ug/mL)	MIC K. pneumoniae NCTC418 (ug/mL)	MIC A. baumannii ATCC19606 (ug/mL)	MIC E. coli W3110 (ug/mL)	MIC S. aureus COL (ug/mL)	MHC (ug/mL)	MIC P. aeruginosa PA14 (ug/mL)	MIC P. aeruginosa PA14 4.13 (ug/mL)	MIC P. aeruginosa PA14 4.18 (ug/mL)	MIC P. aeruginosaPA14 2P4 (ug/mL)	MIC P. aeruginosa ZEM-1A (ug/mL)	MIC P. aeruginosa ZEM9A (ug/mL)	MIC K. pneumoniae Oxa-48 (ug/mL)	MIC E. cloacae (ug/mL)	MIC S. maltophilia (ug/mL)	MIC B. cenocepacia (ug/mL)	MIC S. epidermis (ug/mL)	MIC S. aureus Newmann (ug/mL)	Toxicity on HEK293 cells (uM)	Toxicity on A549 lung cancern cells (uM)
ln65	KKLLKLLKLLL	N[C@@H](CCCCN)C(N[C@@H](CCCCN)C(N[C@H](C(N[C@@H](CC(C)C)C(N[C@@H](CCCCN)C(N[C@@H](CC(C)C)C(N[C@@H](CC(C)C)C(N[C@H](C(N[C@@H](CC(C)C)C(N[C@@H](CC(C)C)C(N[C@H](C(N)=O)CC(C)C)=O)=O)=O)CCCCN)=O)=O)=O)=O)=O)CC(C)C)=O)=O	3	4	3	4	4	125	3	4	32	32	4	4	2	2	2	> 64	2	2	27.0 ± 5.4	20.0 ± 0.9
dln65	kkllkllklll	N[C@H](CCCCN)C(N[C@H](CCCCN)C(N[C@@H](C(N[C@H](CC(C)C)C(N[C@H](CCCCN)C(N[C@H](CC(C)C)C(N[C@H](CC(C)C)C(N[C@@H](C(N[C@H](CC(C)C)C(N[C@H](CC(C)C)C(N[C@@H](C(N)=O)CC(C)C)=O)=O)=O)CCCCN)=O)=O)=O)=O)=O)CC(C)C)=O)=O	3	4	4	3	3	125
ln69	kkLLkLLkLLL	N[C@H](CCCCN)C(N[C@H](CCCCN)C(N[C@H](C(N[C@@H](CC(C)C)C(N[C@H](CCCCN)C(N[C@@H](CC(C)C)C(N[C@@H](CC(C)C)C(N[C@@H](C(N[C@@H](CC(C)C)C(N[C@@H](CC(C)C)C(N[C@H](C(N)=O)CC(C)C)=O)=O)=O)CCCCN)=O)=O)=O)=O)=O)CC(C)C)=O)=O	8	8	3	4	16	1000	2	4	16	32	2	8	4	4	2	> 64	4	8	45.0 ± 8.9	21.0 ± 3.3
dln69	KKllKllKlll	N[C@@H](CCCCN)C(N[C@@H](CCCCN)C(N[C@@H](C(N[C@H](CC(C)C)C(N[C@@H](CCCCN)C(N[C@H](CC(C)C)C(N[C@H](CC(C)C)C(N[C@H](C(N[C@H](CC(C)C)C(N[C@H](CC(C)C)C(N[C@@H](C(N)=O)CC(C)C)=O)=O)=O)CCCCN)=O)=O)=O)=O)=O)CC(C)C)=O)=O	3	4	2	1	2	250	1	2	8	16	4	8	8	4	2	> 64	4	1	87.0 ± 2.0	7.2 ± 6.5
sr-ln65	KKLLKLLKLLL	NC(CCCCN)C(NC(CCCCN)C(NC(C(NC(CC(C)C)C(NC(CCCCN)C(NC(CC(C)C)C(NC(CC(C)C)C(NC(C(NC(CC(C)C)C(NC(CC(C)C)C(NC(C(N)=O)CC(C)C)=O)=O)=O)CCCCN)=O)=O)=O)=O)=O)CC(C)C)=O)=O	4	24	4	4	8	1000
sr-ln65L6	KKLLKLLKLLL	NC(CCCCN)C(NC(CCCCN)C(NC(C(NC(CC(C)C)C(NC(CCCCN)C(N[C@@H](CC(C)C)C(NC(CC(C)C)C(NC(C(NC(CC(C)C)C(NC(CC(C)C)C(NC(C(N)=O)CC(C)C)=O)=O)=O)CCCCN)=O)=O)=O)=O)=O)CC(C)C)=O)=O	8	24	8	4	16	2000
HP1	KkLLKLLKLLL	N[C@@H](CCCCN)C(N[C@H](CCCCN)C(N[C@H](C(N[C@@H](CC(C)C)C(N[C@@H](CCCCN)C(N[C@@H](CC(C)C)C(N[C@@H](CC(C)C)C(N[C@H](C(N[C@@H](CC(C)C)C(N[C@@H](CC(C)C)C(N[C@H](C(N)=O)CC(C)C)=O)=O)=O)CCCCN)=O)=O)=O)=O)=O)CC(C)C)=O)=O	4	6	4	2	2	< 15.6	2	4	32	64	2	4	8	2	4	> 64	2	2	42.9 ± 2.6	2.7 ± 2.4
HP2	kkLLKLLKLLL	N[C@H](CCCCN)C(N[C@H](CCCCN)C(N[C@H](C(N[C@@H](CC(C)C)C(N[C@@H](CCCCN)C(N[C@@H](CC(C)C)C(N[C@@H](CC(C)C)C(N[C@H](C(N[C@@H](CC(C)C)C(N[C@@H](CC(C)C)C(N[C@H](C(N)=O)CC(C)C)=O)=O)=O)CCCCN)=O)=O)=O)=O)=O)CC(C)C)=O)=O	4	3	4	4	4	< 15.6	2	4	32	64	2	4	2	2	2	> 64	2	2
HP3	KkLLkLLKLLL	N[C@@H](CCCCN)C(N[C@H](CCCCN)C(N[C@H](C(N[C@@H](CC(C)C)C(N[C@H](CCCCN)C(N[C@@H](CC(C)C)C(N[C@@H](CC(C)C)C(N[C@H](C(N[C@@H](CC(C)C)C(N[C@@H](CC(C)C)C(N[C@H](C(N)=O)CC(C)C)=O)=O)=O)CCCCN)=O)=O)=O)=O)=O)CC(C)C)=O)=O	4	8	2	2	3	< 15.6	4	8	32	32	2	8	4	4	4	> 64	4	2	69.0 ± 2.6	5.4 ± 4.4
HP4	KkLlKLLKLLL	N[C@@H](CCCCN)C(N[C@H](CCCCN)C(N[C@H](C(N[C@H](CC(C)C)C(N[C@@H](CCCCN)C(N[C@@H](CC(C)C)C(N[C@@H](CC(C)C)C(N[C@H](C(N[C@@H](CC(C)C)C(N[C@@H](CC(C)C)C(N[C@H](C(N)=O)CC(C)C)=O)=O)=O)CCCCN)=O)=O)=O)=O)=O)CC(C)C)=O)=O	3	2	3	3	3	< 15.6	2	4	32	64	2	4	2	2	2	> 64	2	2	43.7 ± 0.8	4.6 ± 4.9
HP5	kKLLKLLKLLl	N[C@H](CCCCN)C(N[C@@H](CCCCN)C(N[C@H](C(N[C@@H](CC(C)C)C(N[C@@H](CCCCN)C(N[C@@H](CC(C)C)C(N[C@@H](CC(C)C)C(N[C@H](C(N[C@@H](CC(C)C)C(N[C@@H](CC(C)C)C(N[C@@H](C(N)=O)CC(C)C)=O)=O)=O)CCCCN)=O)=O)=O)=O)=O)CC(C)C)=O)=O	2	2	1	1	2	63	2	4	16	32	2	4	2	2	2	> 64	2	2	93.2 ± 0.1	18.9 ± 3.6
HP6	KKLLKllKLLL	N[C@@H](CCCCN)C(N[C@@H](CCCCN)C(N[C@H](C(N[C@@H](CC(C)C)C(N[C@@H](CCCCN)C(N[C@H](CC(C)C)C(N[C@H](CC(C)C)C(N[C@H](C(N[C@@H](CC(C)C)C(N[C@@H](CC(C)C)C(N[C@H](C(N)=O)CC(C)C)=O)=O)=O)CCCCN)=O)=O)=O)=O)=O)CC(C)C)=O)=O	8	64	4	2	16	500
HP7	kkLLKLLKLLl	N[C@H](CCCCN)C(N[C@H](CCCCN)C(N[C@H](C(N[C@@H](CC(C)C)C(N[C@@H](CCCCN)C(N[C@@H](CC(C)C)C(N[C@@H](CC(C)C)C(N[C@H](C(N[C@@H](CC(C)C)C(N[C@@H](CC(C)C)C(N[C@@H](C(N)=O)CC(C)C)=O)=O)=O)CCCCN)=O)=O)=O)=O)=O)CC(C)C)=O)=O	2	4	1	1	2	125	2	4	16	16	1	4	4	2	2	> 64	2	4	128.3 ± 4.8	34.4 ± 2.2
HP8	KkllKLLKLLL	N[C@@H](CCCCN)C(N[C@H](CCCCN)C(N[C@@H](C(N[C@H](CC(C)C)C(N[C@@H](CCCCN)C(N[C@@H](CC(C)C)C(N[C@@H](CC(C)C)C(N[C@H](C(N[C@@H](CC(C)C)C(N[C@@H](CC(C)C)C(N[C@H](C(N)=O)CC(C)C)=O)=O)=O)CCCCN)=O)=O)=O)=O)=O)CC(C)C)=O)=O	4	4	3	2	4	< 15.6	2	4	16	32	2	8	4	4	2	> 64	4	4	64.5 ± 3.7	16.5 ± 2.8
HP9	KKLLkllKLLL	N[C@@H](CCCCN)C(N[C@@H](CCCCN)C(N[C@H](C(N[C@@H](CC(C)C)C(N[C@H](CCCCN)C(N[C@H](CC(C)C)C(N[C@H](CC(C)C)C(N[C@H](C(N[C@@H](CC(C)C)C(N[C@@H](CC(C)C)C(N[C@H](C(N)=O)CC(C)C)=O)=O)=O)CCCCN)=O)=O)=O)=O)=O)CC(C)C)=O)=O	64	>64	>64	8	>64	31
HP10	kkLLkLLKLLL	N[C@H](CCCCN)C(N[C@H](CCCCN)C(N[C@H](C(N[C@@H](CC(C)C)C(N[C@H](CCCCN)C(N[C@@H](CC(C)C)C(N[C@@H](CC(C)C)C(N[C@H](C(N[C@@H](CC(C)C)C(N[C@@H](CC(C)C)C(N[C@H](C(N)=O)CC(C)C)=O)=O)=O)CCCCN)=O)=O)=O)=O)=O)CC(C)C)=O)=O	4	4	2	2	2	< 15.6	2	4	16	32	2	4	2	2	2	> 64	2	2	75.1 ± 1.7	15.0 ± 0.7
HP11	KkllKLlKLLL	N[C@@H](CCCCN)C(N[C@H](CCCCN)C(N[C@@H](C(N[C@H](CC(C)C)C(N[C@@H](CCCCN)C(N[C@@H](CC(C)C)C(N[C@H](CC(C)C)C(N[C@H](C(N[C@@H](CC(C)C)C(N[C@@H](CC(C)C)C(N[C@H](C(N)=O)CC(C)C)=O)=O)=O)CCCCN)=O)=O)=O)=O)=O)CC(C)C)=O)=O	3	6	2	2	2	63	1	2	8	16	2	8	4	4	4	> 64	4	2	64.8 ± 4.3	3.6 ± 0.1
HP12	KkllKlLKLLL	N[C@@H](CCCCN)C(N[C@H](CCCCN)C(N[C@@H](C(N[C@H](CC(C)C)C(N[C@@H](CCCCN)C(N[C@H](CC(C)C)C(N[C@@H](CC(C)C)C(N[C@H](C(N[C@@H](CC(C)C)C(N[C@@H](CC(C)C)C(N[C@H](C(N)=O)CC(C)C)=O)=O)=O)CCCCN)=O)=O)=O)=O)=O)CC(C)C)=O)=O	6	12	8	3	4	250
HP13	KKLLkllkLLL	N[C@@H](CCCCN)C(N[C@@H](CCCCN)C(N[C@H](C(N[C@@H](CC(C)C)C(N[C@H](CCCCN)C(N[C@H](CC(C)C)C(N[C@H](CC(C)C)C(N[C@@H](C(N[C@@H](CC(C)C)C(N[C@@H](CC(C)C)C(N[C@H](C(N)=O)CC(C)C)=O)=O)=O)CCCCN)=O)=O)=O)=O)=O)CC(C)C)=O)=O	24	>64	24	6	>64	1000
HP14	KKllKllKLLL	N[C@@H](CCCCN)C(N[C@@H](CCCCN)C(N[C@@H](C(N[C@H](CC(C)C)C(N[C@@H](CCCCN)C(N[C@H](CC(C)C)C(N[C@H](CC(C)C)C(N[C@H](C(N[C@@H](CC(C)C)C(N[C@@H](CC(C)C)C(N[C@H](C(N)=O)CC(C)C)=O)=O)=O)CCCCN)=O)=O)=O)=O)=O)CC(C)C)=O)=O	8	>64	6	2	24	1000
HP15	KKlLkLlKlLL	N[C@@H](CCCCN)C(N[C@@H](CCCCN)C(N[C@@H](C(N[C@@H](CC(C)C)C(N[C@H](CCCCN)C(N[C@@H](CC(C)C)C(N[C@H](CC(C)C)C(N[C@H](C(N[C@H](CC(C)C)C(N[C@@H](CC(C)C)C(N[C@H](C(N)=O)CC(C)C)=O)=O)=O)CCCCN)=O)=O)=O)=O)=O)CC(C)C)=O)=O	16	>64	48	8	>64	> 2000
HP16	KKLlkLLklLL	N[C@@H](CCCCN)C(N[C@@H](CCCCN)C(N[C@H](C(N[C@H](CC(C)C)C(N[C@H](CCCCN)C(N[C@@H](CC(C)C)C(N[C@@H](CC(C)C)C(N[C@@H](C(N[C@H](CC(C)C)C(N[C@@H](CC(C)C)C(N[C@H](C(N)=O)CC(C)C)=O)=O)=O)CCCCN)=O)=O)=O)=O)=O)CC(C)C)=O)=O	32	12	48	4	>64	125
HP17	KklLKLLKllL	N[C@@H](CCCCN)C(N[C@H](CCCCN)C(N[C@@H](C(N[C@@H](CC(C)C)C(N[C@@H](CCCCN)C(N[C@@H](CC(C)C)C(N[C@@H](CC(C)C)C(N[C@H](C(N[C@H](CC(C)C)C(N[C@H](CC(C)C)C(N[C@H](C(N)=O)CC(C)C)=O)=O)=O)CCCCN)=O)=O)=O)=O)=O)CC(C)C)=O)=O	16	48	32	8	48	1000
HP18	kkLLKLLKLll	N[C@H](CCCCN)C(N[C@H](CCCCN)C(N[C@H](C(N[C@@H](CC(C)C)C(N[C@@H](CCCCN)C(N[C@@H](CC(C)C)C(N[C@@H](CC(C)C)C(N[C@H](C(N[C@@H](CC(C)C)C(N[C@H](CC(C)C)C(N[C@@H](C(N)=O)CC(C)C)=O)=O)=O)CCCCN)=O)=O)=O)=O)=O)CC(C)C)=O)=O	8	>64	8	6	24	1000
HP19	kkLLkLLKLLl	N[C@H](CCCCN)C(N[C@H](CCCCN)C(N[C@H](C(N[C@@H](CC(C)C)C(N[C@H](CCCCN)C(N[C@@H](CC(C)C)C(N[C@@H](CC(C)C)C(N[C@H](C(N[C@@H](CC(C)C)C(N[C@@H](CC(C)C)C(N[C@@H](C(N)=O)CC(C)C)=O)=O)=O)CCCCN)=O)=O)=O)=O)=O)CC(C)C)=O)=O	8	16	4	3	8	1000
HP20	KKllKLLklLL	N[C@@H](CCCCN)C(N[C@@H](CCCCN)C(N[C@@H](C(N[C@H](CC(C)C)C(N[C@@H](CCCCN)C(N[C@@H](CC(C)C)C(N[C@@H](CC(C)C)C(N[C@@H](C(N[C@H](CC(C)C)C(N[C@@H](CC(C)C)C(N[C@H](C(N)=O)CC(C)C)=O)=O)=O)CCCCN)=O)=O)=O)=O)=O)CC(C)C)=O)=O	16	>64	48	8	>64	1000
HP21	KklLKlLKlLL	N[C@@H](CCCCN)C(N[C@H](CCCCN)C(N[C@@H](C(N[C@@H](CC(C)C)C(N[C@@H](CCCCN)C(N[C@H](CC(C)C)C(N[C@@H](CC(C)C)C(N[C@H](C(N[C@H](CC(C)C)C(N[C@@H](CC(C)C)C(N[C@H](C(N)=O)CC(C)C)=O)=O)=O)CCCCN)=O)=O)=O)=O)=O)CC(C)C)=O)=O	8	24	32	4	24	> 2000
HP22	KKllKLlKLlL	N[C@@H](CCCCN)C(N[C@@H](CCCCN)C(N[C@@H](C(N[C@H](CC(C)C)C(N[C@@H](CCCCN)C(N[C@@H](CC(C)C)C(N[C@H](CC(C)C)C(N[C@H](C(N[C@@H](CC(C)C)C(N[C@H](CC(C)C)C(N[C@H](C(N)=O)CC(C)C)=O)=O)=O)CCCCN)=O)=O)=O)=O)=O)CC(C)C)=O)=O	8	>64	8	2	16	> 2000
HP23	KKLlkLLkLLl	N[C@@H](CCCCN)C(N[C@@H](CCCCN)C(N[C@H](C(N[C@H](CC(C)C)C(N[C@H](CCCCN)C(N[C@@H](CC(C)C)C(N[C@@H](CC(C)C)C(N[C@@H](C(N[C@@H](CC(C)C)C(N[C@@H](CC(C)C)C(N[C@@H](C(N)=O)CC(C)C)=O)=O)=O)CCCCN)=O)=O)=O)=O)=O)CC(C)C)=O)=O	6	>64	128	2	32	> 2000
HP24	KkllKllKLLL	N[C@@H](CCCCN)C(N[C@H](CCCCN)C(N[C@@H](C(N[C@H](CC(C)C)C(N[C@@H](CCCCN)C(N[C@H](CC(C)C)C(N[C@H](CC(C)C)C(N[C@H](C(N[C@@H](CC(C)C)C(N[C@@H](CC(C)C)C(N[C@H](C(N)=O)CC(C)C)=O)=O)=O)CCCCN)=O)=O)=O)=O)=O)CC(C)C)=O)=O	16	>64	8	6	32	250
HP25	KKllKllKlLL	N[C@@H](CCCCN)C(N[C@@H](CCCCN)C(N[C@@H](C(N[C@H](CC(C)C)C(N[C@@H](CCCCN)C(N[C@H](CC(C)C)C(N[C@H](CC(C)C)C(N[C@H](C(N[C@H](CC(C)C)C(N[C@@H](CC(C)C)C(N[C@H](C(N)=O)CC(C)C)=O)=O)=O)CCCCN)=O)=O)=O)=O)=O)CC(C)C)=O)=O	12	>64	32	12	>64	> 2000
HP26	kkLLkLLKLll	N[C@H](CCCCN)C(N[C@H](CCCCN)C(N[C@H](C(N[C@@H](CC(C)C)C(N[C@H](CCCCN)C(N[C@@H](CC(C)C)C(N[C@@H](CC(C)C)C(N[C@H](C(N[C@@H](CC(C)C)C(N[C@H](CC(C)C)C(N[C@@H](C(N)=O)CC(C)C)=O)=O)=O)CCCCN)=O)=O)=O)=O)=O)CC(C)C)=O)=O	4	>64	16	4	32	> 2000
HP27	kkLLkLLkLLl	N[C@H](CCCCN)C(N[C@H](CCCCN)C(N[C@H](C(N[C@@H](CC(C)C)C(N[C@H](CCCCN)C(N[C@@H](CC(C)C)C(N[C@@H](CC(C)C)C(N[C@@H](C(N[C@@H](CC(C)C)C(N[C@@H](CC(C)C)C(N[C@@H](C(N)=O)CC(C)C)=O)=O)=O)CCCCN)=O)=O)=O)=O)=O)CC(C)C)=O)=O	8	>64	32	4	32	> 2000
HP28	kKLLkllKLLl	N[C@H](CCCCN)C(N[C@@H](CCCCN)C(N[C@H](C(N[C@@H](CC(C)C)C(N[C@H](CCCCN)C(N[C@H](CC(C)C)C(N[C@H](CC(C)C)C(N[C@H](C(N[C@@H](CC(C)C)C(N[C@@H](CC(C)C)C(N[C@@H](C(N)=O)CC(C)C)=O)=O)=O)CCCCN)=O)=O)=O)=O)=O)CC(C)C)=O)=O	4	>64	64	3	32	1000
HP29	KKLlkllkLLL	N[C@@H](CCCCN)C(N[C@@H](CCCCN)C(N[C@H](C(N[C@H](CC(C)C)C(N[C@H](CCCCN)C(N[C@H](CC(C)C)C(N[C@H](CC(C)C)C(N[C@@H](C(N[C@@H](CC(C)C)C(N[C@@H](CC(C)C)C(N[C@H](C(N)=O)CC(C)C)=O)=O)=O)CCCCN)=O)=O)=O)=O)=O)CC(C)C)=O)=O	4	64	8	2	32	250
HP30	KkLlKlLkLlL	N[C@@H](CCCCN)C(N[C@H](CCCCN)C(N[C@H](C(N[C@H](CC(C)C)C(N[C@@H](CCCCN)C(N[C@H](CC(C)C)C(N[C@@H](CC(C)C)C(N[C@@H](C(N[C@@H](CC(C)C)C(N[C@H](CC(C)C)C(N[C@H](C(N)=O)CC(C)C)=O)=O)=O)CCCCN)=O)=O)=O)=O)=O)CC(C)C)=O)=O	12	>64	32	8	64	> 2000
HP31	kKlLkLlKlLl	N[C@H](CCCCN)C(N[C@@H](CCCCN)C(N[C@@H](C(N[C@@H](CC(C)C)C(N[C@H](CCCCN)C(N[C@@H](CC(C)C)C(N[C@H](CC(C)C)C(N[C@H](C(N[C@H](CC(C)C)C(N[C@@H](CC(C)C)C(N[C@@H](C(N)=O)CC(C)C)=O)=O)=O)CCCCN)=O)=O)=O)=O)=O)CC(C)C)=O)=O	8	>64	32	8	32	> 2000
HP32	RRLLRLLRLLL	N[C@@H](CCCNC(N)=N)C(N[C@@H](CCCNC(N)=N)C(N[C@H](C(N[C@@H](CC(C)C)C(N[C@@H](CCCNC(N)=N)C(N[C@@H](CC(C)C)C(N[C@@H](CC(C)C)C(N[C@H](C(N[C@@H](CC(C)C)C(N[C@@H](CC(C)C)C(N[C@H](C(N)=O)CC(C)C)=O)=O)=O)CCCNC(N)=N)=O)=O)=O)=O)=O)CC(C)C)=O)=O	12	6	4	6	6	16
HP33	rrLLrLLrLLL	N[C@H](CCCNC(N)=N)C(N[C@H](CCCNC(N)=N)C(N[C@H](C(N[C@@H](CC(C)C)C(N[C@H](CCCNC(N)=N)C(N[C@@H](CC(C)C)C(N[C@@H](CC(C)C)C(N[C@@H](C(N[C@@H](CC(C)C)C(N[C@@H](CC(C)C)C(N[C@H](C(N)=O)CC(C)C)=O)=O)=O)CCCNC(N)=N)=O)=O)=O)=O)=O)CC(C)C)=O)=O	6	6	4	6	3	125
HP34	KKIIKIIKIII	N[C@@H](CCCCN)C(N[C@@H](CCCCN)C(N[C@H](C(N[C@@H]([C@H](C)CC)C(N[C@@H](CCCCN)C(N[C@@H]([C@H](C)CC)C(N[C@@H]([C@H](C)CC)C(N[C@H](C(N[C@@H]([C@H](C)CC)C(N[C@@H]([C@H](C)CC)C(N[C@H](C(N)=O)[C@H](C)CC)=O)=O)=O)CCCCN)=O)=O)=O)=O)=O)[C@H](C)CC)=O)=O	>64	>64	12	32	>64	63
HP35	kkIIkIIkIII	N[C@H](CCCCN)C(N[C@H](CCCCN)C(N[C@H](C(N[C@@H]([C@H](C)CC)C(N[C@H](CCCCN)C(N[C@@H]([C@H](C)CC)C(N[C@@H]([C@H](C)CC)C(N[C@@H](C(N[C@@H]([C@H](C)CC)C(N[C@@H]([C@H](C)CC)C(N[C@H](C(N)=O)[C@H](C)CC)=O)=O)=O)CCCCN)=O)=O)=O)=O)=O)[C@H](C)CC)=O)=O	16	>64	8	4	>64	125
HP36	RRIIRIIRIII	N[C@@H](CCCNC(N)=N)C(N[C@@H](CCCNC(N)=N)C(N[C@H](C(N[C@@H]([C@H](C)CC)C(N[C@@H](CCCNC(N)=N)C(N[C@@H]([C@H](C)CC)C(N[C@@H]([C@H](C)CC)C(N[C@H](C(N[C@@H]([C@H](C)CC)C(N[C@@H]([C@H](C)CC)C(N[C@H](C(N)=O)[C@H](C)CC)=O)=O)=O)CCCNC(N)=N)=O)=O)=O)=O)=O)[C@H](C)CC)=O)=O	64	16	12	16	24	63
HP37	rrIIrIIrIII	N[C@H](CCCNC(N)=N)C(N[C@H](CCCNC(N)=N)C(N[C@H](C(N[C@@H]([C@H](C)CC)C(N[C@H](CCCNC(N)=N)C(N[C@@H]([C@H](C)CC)C(N[C@@H]([C@H](C)CC)C(N[C@@H](C(N[C@@H]([C@H](C)CC)C(N[C@@H]([C@H](C)CC)C(N[C@H](C(N)=O)[C@H](C)CC)=O)=O)=O)CCCNC(N)=N)=O)=O)=O)=O)=O)[C@H](C)CC)=O)=O	6	48	12	8	12	250
2ln65	KKLLKLLKLLLKKLLKLLKLLL	N[C@@H](CCCCN)C(N[C@@H](CCCCN)C(N[C@H](C(N[C@@H](CC(C)C)C(N[C@@H](CCCCN)C(N[C@@H](CC(C)C)C(N[C@@H](CC(C)C)C(N[C@H](C(N[C@@H](CC(C)C)C(N[C@@H](CC(C)C)C(N[C@H](C(N[C@@H](CCCCN)C(N[C@@H](CCCCN)C(N[C@H](C(N[C@@H](CC(C)C)C(N[C@@H](CCCCN)C(N[C@@H](CC(C)C)C(N[C@@H](CC(C)C)C(N[C@H](C(N[C@@H](CC(C)C)C(N[C@@H](CC(C)C)C(N[C@H](C(N)=O)CC(C)C)=O)=O)=O)CCCCN)=O)=O)=O)=O)=O)CC(C)C)=O)=O)=O)CC(C)C)=O)=O)=O)CCCCN…	>64	>64	>64	>64	>64	< 15.6
2ln69	kkLLkLLkLLLkkLLkLLkLLL	N[C@H](CCCCN)C(N[C@H](CCCCN)C(N[C@H](C(N[C@@H](CC(C)C)C(N[C@H](CCCCN)C(N[C@@H](CC(C)C)C(N[C@@H](CC(C)C)C(N[C@@H](C(N[C@@H](CC(C)C)C(N[C@@H](CC(C)C)C(N[C@H](C(N[C@H](CCCCN)C(N[C@H](CCCCN)C(N[C@H](C(N[C@@H](CC(C)C)C(N[C@H](CCCCN)C(N[C@@H](CC(C)C)C(N[C@@H](CC(C)C)C(N[C@@H](C(N[C@@H](CC(C)C)C(N[C@@H](CC(C)C)C(N[C@H](C(N)=O)CC(C)C)=O)=O)=O)CCCCN)=O)=O)=O)=O)=O)CC(C)C)=O)=O)=O)CC(C)C)=O)=O)=O)CCCCN)=O)…	>64	>64	>64	>64	>64	< 15.6
